# Supplementary material for: Preliminary Metabolomics Study Suggests Favorable Metabolic Changes in the Plasma of Breast Cancer Patients after Surgery and Adjuvant Treatment
Source: Biomedicines. 2024 Sep 26;12(10):2196. doi: 10.3390/biomedicines12102196 (PMC11505071; doi:10.3390/biomedicines12102196)
Supplement: Supplementary file 1 [file biomedicines-12-02196-s001.zip]

Archive with 1 entries (1 files):
- biomedicines-3193389-supplementary.pdf
